# Supplementary material for: Increased tooth brushing frequency is associated with reduced gingival pocket bacterial diversity in patients with intracranial aneurysms
Source: PeerJ. 2019 Jan 25;7:e6316. doi: 10.7717/peerj.6316 (PMC6348950; doi:10.7717/peerj.6316)
Supplement: Supplemental Information 1 [file peerj-07-6316-s001.xls]

## Sheet: clinical_data.txt
SampleID	Sex	Age	Tooth_brushing	Smoking	Periapical_lesions	Furkation_lesions	Vertical_pockets	Deep_caries	Infection_score	X4.5_mm_pocket	X6.over_6_pocket	X4.5mm_yes_no	X6_and_over_yes_no	periapiocal_lesion_yes_no	InputFileName	Treatment
10b	Female	58	2	NO	0	0	0	0	0	0	0	0	0	0	10b-1910_S20.fasta	Case
11a	Male	68	1	YES	0	1	0	0	2	7	3	1	1	0	11a-1910_S21.fasta	Case
15a	Male	57	1	YES	1	1	0	1	3	7	2	1	1	1	15a-1910_S24.fasta	Case
15b	Male	57	1	YES	1	1	0	1	3	7	2	1	1	1	15b-1910_S25.fasta	Case
17a	Female	47	2	NA	0	4	2	2	2	4	4	1	1	0	17a-1910_S26.fasta	Case
17b	Female	47	2	NA	0	4	2	2	2	4	4	1	1	0	17b-1910_S27.fasta	Case
1b	male	39	2	YES	2	1	0	1	4	4	4	1	1	1	1b-1910_S1.fasta	Case
21a	Female	23	2	NO	0	0	0	0	0	0	0	0	0	0	21a-1910_S35.fasta	Case
21b	Female	23	2	NO	0	0	0	0	0	0	0	0	0	0	21b-1910_S36.fasta	Case
22b	Female	62	2	NO	0	0	1	0	2	7	1	1	1	0	22b-1910_S17.fasta	Case
2a	Female	60	1	YES	1	2	2	1	3	1	5	1	1	1	2a-1910_S2.fasta	Case
2b	Female	60	1	YES	1	2	2	1	3	1	5	1	1	1	2b-1910_S3.fasta	Case
30b	Female	53	1	YES	1	1	1	1	4	2	0	1	0	1	30b-0211_S43.fasta	Case
32a	Female	65	2	NO	0	0	2	0	1	1	0	1	0	0	32a-0211_S44.fasta	Case
32b	Female	65	2	NO	0	0	2	0	1	1	0	1	0	0	32b-0211_S45.fasta	Case
33a	Male	58	1	NO	1	1	0	1	4	4	3	1	1	1	33a-0211_S46.fasta	Case
33b	Male	58	1	NO	1	1	0	1	4	4	3	1	1	1	33b-1810_S58.fasta	Case
35a	Female	54	2	YES	0	0	1	0	2	5	3	1	1	0	35a-0211_S47.fasta	Case
35c	Female	54	2	YES	0	0	1	0	2	5	3	1	1	0	35c-0211_S9.fasta	Case
41AA	Female	44	2	YES	0	0	0	0	0	0	0	0	0	0	41AA-0211_S55.fasta	Case
41AU	Female	44	2	YES	0	0	0	0	0	0	0	0	0	0	41AU-0211_S56.fasta	Case
46b	Male	58	1	YES	3	1	0	0	4	3	0	1	0	1	46b-0211_S60.fasta	Case
48a	Female	56	2	YES	0	0	0	0	1	5	0	1	0	0	48a-0211_S61.fasta	Case
48b	Female	56	2	YES	0	0	0	0	1	5	0	1	0	0	48b-0211_S62.fasta	Case
4a	Female	43	2	NO	0	0	0	0	2	3	5	1	1	0	4a-1810_S57.fasta	Case
53a	Female	57	2	YES	0	3	0	0	2	11	2	1	1	0	53a-0211_S63.fasta	Case
53b	Female	57	2	YES	0	3	0	0	2	11	2	1	1	0	53b-1210_S18.fasta	Case
54a	Female	64	0	YES	0	0	0	0	1	3	0	1	0	0	54a-1210_S19.fasta	Case
64a	Female	60	2	NO	1	0	0	0	2	3	0	1	0	1	64a-1810_S59.fasta	Case
6a	Female	50	0	NO	0	1	0	0	2	4	1	1	1	0	6a-1910_S6.fasta	Case
6b	Female	50	0	NO	0	1	0	0	2	4	1	1	1	0	6b-1910_S7.fasta	Case
7c	Male	60	0	NO	6	0	0	5	8	3	6	1	1	1	7c-0211_S13.fasta	Case
8a	Male	54	0	NO	0	0	0	0	2	1	5	1	1	0	8a-1910_S8.fasta	Case
9c	Male	44	0	YES	1	0	0	3	4	2	14	1	1	1	9c-0211_S12.fasta	Case
K10pool	Female	59	NA	NO	NA	NA	NA	NA	NA	NA	NA	NA	NA	NA	K10pool_S54.fasta	Control
K2a	Male	57	NA	NO	NA	NA	NA	NA	NA	NA	NA	NA	NA	NA	K2a-0211_S50.fasta	Control
K4a	Female	59	NA	YES	NA	NA	NA	NA	NA	NA	NA	NA	NA	NA	K4a-0211_S52.fasta	Control
K4b	Female	59	NA	YES	NA	NA	NA	NA	NA	NA	NA	NA	NA	NA	K4b-0211_S53.fasta	Control
K7	Female	27	NA	YES	NA	NA	NA	NA	NA	NA	NA	NA	NA	NA	K7-pool_S16.fasta	Control
