# Supplementary material for: Increased tooth brushing frequency is associated with reduced gingival pocket bacterial diversity in patients with intracranial aneurysms
Source: PeerJ. 2019 Jan 25;7:e6316. doi: 10.7717/peerj.6316 (PMC6348950; doi:10.7717/peerj.6316)
Supplement: Supplemental Information 5 — Clinical data and coding for the plots. [file peerj-07-6316-s005.txt]

#SampleID	Sex	Age	Tooth_brushing	Smoking	Periapical_lesions	Furkation_lesions	Vertical_pockets	Deep_caries	Infection_score	X4.5_mm_pocket	X6.over_6_pocket	X4.5mm_yes_no	X6_and_over_yes_no	periapiocal_lesion_yes_no	InputFileName	Treatment
10b	Female	58	2	0	0	0	0	0	0	0	0	0	0	0	10b-1910_S20.fasta	Case
11a	Male	68	1	50	0	1	0	0	2	7	3	1	1	0	11a-1910_S21.fasta	Case
15a	Male	57	1	90	1	1	0	1	3	7	2	1	1	1	15a-1910_S24.fasta	Case
15b	Male	57	1	90	1	1	0	1	3	7	2	1	1	1	15b-1910_S25.fasta	Case
17a	Female	47	2	NA	0	4	2	2	2	4	4	1	1	0	17a-1910_S26.fasta	Case
17b	Female	47	2	NA	0	4	2	2	2	4	4	1	1	0	17b-1910_S27.fasta	Case
1b	male	39	2	10	2	1	0	1	4	4	4	1	1	1	1b-1910_S1.fasta	Case
21a	Female	23	2	0	0	0	0	0	0	0	0	0	0	0	21a-1910_S35.fasta	Case
21b	Female	23	2	0	0	0	0	0	0	0	0	0	0	0	21b-1910_S36.fasta	Case
22b	Female	62	2	0	0	0	1	0	2	7	1	1	1	0	22b-1910_S17.fasta	Case
2a	Female	60	1	40	1	2	2	1	3	1	5	1	1	1	2a-1910_S2.fasta	Case
2b	Female	60	1	40	1	2	2	1	3	1	5	1	1	1	2b-1910_S3.fasta	Case
30b	Female	53	1	30	1	1	1	1	4	2	0	1	0	1	30b-0211_S43.fasta	Case
32a	Female	65	2	0	0	0	2	0	1	1	0	1	0	0	32a-0211_S44.fasta	Case
32b	Female	65	2	0	0	0	2	0	1	1	0	1	0	0	32b-0211_S45.fasta	Case
33a	Male	58	1	0	1	1	0	1	4	4	3	1	1	1	33a-0211_S46.fasta	Case
33b	Male	58	1	0	1	1	0	1	4	4	3	1	1	1	33b-1810_S58.fasta	Case
35a	Female	54	2	20	0	0	1	0	2	5	3	1	1	0	35a-0211_S47.fasta	Case
35c	Female	54	2	20	0	0	1	0	2	5	3	1	1	0	35c-0211_S9.fasta	Case
41AA	Female	44	2	15	0	0	0	0	0	0	0	0	0	0	41AA-0211_S55.fasta	Case
41AU	Female	44	2	15	0	0	0	0	0	0	0	0	0	0	41AU-0211_S56.fasta	Case
46b	Male	58	1	60	3	1	0	0	4	3	0	1	0	1	46b-0211_S60.fasta	Case
48a	Female	56	2	15	0	0	0	0	1	5	0	1	0	0	48a-0211_S61.fasta	Case
48b	Female	56	2	15	0	0	0	0	1	5	0	1	0	0	48b-0211_S62.fasta	Case
4a	Female	43	2	0	0	0	0	0	2	3	5	1	1	0	4a-1810_S57.fasta	Case
53a	Female	57	2	40	0	3	0	0	2	11	2	1	1	0	53a-0211_S63.fasta	Case
53b	Female	57	2	40	0	3	0	0	2	11	2	1	1	0	53b-1210_S18.fasta	Case
54a	Female	64	0	50	0	0	0	0	1	3	0	1	0	0	54a-1210_S19.fasta	Case
64a	Female	60	2	0	1	0	0	0	2	3	0	1	0	1	64a-1810_S59.fasta	Case
6a	Female	50	0	0	0	1	0	0	2	4	1	1	1	0	6a-1910_S6.fasta	Case
6b	Female	50	0	0	0	1	0	0	2	4	1	1	1	0	6b-1910_S7.fasta	Case
7c	Male	60	0	0	6	0	0	5	8	3	6	1	1	1	7c-0211_S13.fasta	Case
8a	Male	54	0	0	0	0	0	0	2	1	5	1	1	0	8a-1910_S8.fasta	Case
9c	Male	44	0	26	1	0	0	3	4	2	14	1	1	1	9c-0211_S12.fasta	Case
K10pool	Female	59	NA	NO	NA	NA	NA	NA	NA	NA	NA	NA	NA	NA	K10pool_S54.fasta	Control
K2a	Male	57	NA	NO	NA	NA	NA	NA	NA	NA	NA	NA	NA	NA	K2a-0211_S50.fasta	Control
K4a	Female	59	NA	YES	NA	NA	NA	NA	NA	NA	NA	NA	NA	NA	K4a-0211_S52.fasta	Control
K4b	Female	59	NA	YES	NA	NA	NA	NA	NA	NA	NA	NA	NA	NA	K4b-0211_S53.fasta	Control
K7	Female	27	NA	YES	NA	NA	NA	NA	NA	NA	NA	NA	NA	NA	K7-pool_S16.fasta	Control


###################################### alpha diversity plot ######################################
# get otu table biom converted and mock removed (pick_otus.py output), biom table, representative sequences and map
library(phyloseq)
library(ggplot2)

mydir <- "/Users/Pashu/Desktop/metagenomics/sav_analysis/phyloseq_plots/"
map2_mat <- read.delim("map_updated1_noMock.txt")


biom_file2 <- paste(mydir, "filtered_otu_table1.biom", sep = "")
map_file2 <- paste(mydir, "map_updated1_noMock.txt", sep = "")
biom_otu_tax2 <- import_biom(biom_file2) # import biom
map2 <- import_qiime_sample_data(map_file2) # add map
dat2 <- merge_phyloseq(biom_otu_tax2, map2)
plot_richness(dat2,x="Treatment",measures=c("Simpson", "Shannon")) + geom_boxplot()   # alpha2.png


################################ relative abundance ##############################################
# Input =  normalized data.


#biom_file2 <- paste(mydir, "otu_table_no_singletons1.biom", sep = "")
biom_file2 <- paste(mydir, "CSS_normalized_otu_table1.biom", sep = "")
map_file2 <- paste(mydir, "map_updated1_noMock.txt", sep = "")
biom_otu_tax2 <- import_biom(biom_file2) # import biom
map2 <- import_qiime_sample_data(map_file2) # add map
dat2 <- merge_phyloseq(biom_otu_tax2, map2)
dat2_rlt  = transform_sample_counts(dat2, function(x) x / sum(x) )
a2 <- filter_taxa(dat2_rlt, function(x) sum(x) > 0, TRUE)

# filterout unassigned OTUs
#x <- a2@tax_table
#ind.unassigned <- which(x[,1]=="Unassigned")
#a2@otu_table <- a2@otu_table[-ind.unassigned,]
#a2@tax_table <- a2@tax_table[-ind.unassigned,]

# rm the c_ prefix
a2@tax_table[,3] <- gsub("^.*?__","",as.character(a2@tax_table[,3]))
colnames(a2@tax_table) <- c("Kingdom","Phylum","Class","Order","Family","Genus","Species")
plot_bar(a2,fill="Class")


###################################################################################################
############################ relative abundance plot of collapsed data ############################
## input : dat2

dat2_merged <- merge_samples(dat2,"Treatment") # merges by taking sum
dat2_merged_rlt  = transform_sample_counts(dat2_merged, function(x) x / sum(x) )
a2_merged <- filter_taxa(dat2_merged_rlt, function(x) sum(x) > 0, TRUE)

# rm the c_ prefix
a2_merged@tax_table[,3] <- gsub("^.*?__","",as.character(a2_merged@tax_table[,3]))
colnames(a2_merged@tax_table) <- c("Kingdom","Phylum","Class","Order","Family","Genus","Species")
plot_bar(a2_merged,fill="Class")


##################################################################################################
########################## relative abundance of only cases ######################################
# Input =  Most probably normalized one.

map_file_noControl <- paste(mydir, "map_updated1_noControls.txt", sep = "")
map_noControl <- import_qiime_sample_data(map_file_noControl) # add map
biom_file2 <- paste(mydir, "CSS_normalized_otu_table1.biom", sep = "")
biom_otu_tax2 <- import_biom(biom_file2)
dat_noControl <- merge_phyloseq(biom_otu_tax2, map_noControl)
dat_noControl_rlt  = transform_sample_counts(dat_noControl, function(x) x / sum(x) )
a_noControl <- filter_taxa(dat_noControl_rlt, function(x) sum(x) > 0, TRUE)


# rm the c_ prefix
a_noControl@tax_table[,3] <- gsub("^.*?__","",as.character(a_noControl@tax_table[,3]))
colnames(a_noControl@tax_table) <- c("Kingdom","Phylum","Class","Order","Family","Genus","Species")
plot_bar(a_noControl,fill="Class")


#### relative abundance of teeth brushing groups. It has only cases so it just requires sorting above data (a_noControl) based on brushing and plot
# "otu_table" "tax_table" "sam_data"  "phy_tree"  "refseq"    "class"

dat_brush <- merge_phyloseq(biom_otu_tax2, map_noControl)

a <- as.data.frame(dat_brush@tax_table)
ind <- which(is.na(a$Rank2))

dat_brush@tax_table <- dat_brush@tax_table[-ind,]
dat_brush@otu_table <- dat_brush@otu_table[-ind,]

# 8th and 420 are extremely sparse phyla (SR1 and Chloroflexi). Rm it.
dat_brush_merged <- merge_samples(dat_brush,"Tooth_brushing") # merges by taking sum

dat_brush_merged@tax_table <- dat_brush_merged@tax_table[-c(8,420),]
dat_brush_merged@otu_table <- dat_brush_merged@otu_table[-c(8,420),]
dat_brush_merged@tax_table[,1] <- gsub("^.*?__","",as.character(dat_brush_merged@tax_table[,1]))
dat_brush_merged@tax_table[,2] <- gsub("^.*?__","",as.character(dat_brush_merged@tax_table[,2]))
dat_brush_merged@tax_table[,3] <- gsub("^.*?__","",as.character(dat_brush_merged@tax_table[,3]))
dat_brush_merged@tax_table[,4] <- gsub("^.*?__","",as.character(dat_brush_merged@tax_table[,4]))
dat_brush_merged@tax_table[,5] <- gsub("^.*?__","",as.character(dat_brush_merged@tax_table[,5]))
dat_brush_merged@tax_table[,6] <- gsub("^.*?__","",as.character(dat_brush_merged@tax_table[,6]))
dat_brush_merged@tax_table[,7] <- gsub("^.*?__","",as.character(dat_brush_merged@tax_table[,7]))


colnames(dat_brush_merged@tax_table) <- c("Kingdom","Phylum","Class","Order","Family","Genus","Species")


dat_brush_rlt  = transform_sample_counts(dat_brush_merged, function(x) x / sum(x) )
a_brush_merged <- filter_taxa(dat_brush_rlt, function(x) sum(x) > 0, TRUE)

source("plot_bar_pashu.R") # modified to change text size
plot_bar_pashu(a_brush_merged, "Tooth_brushing", fill="Class",facet_grid = ~ Phylum) #  tooth_brush3.png

tiff(file = "tooth_brush3.tiff", width = 3200, height = 3200, units = "px", res = 300) # this is for 4 by 4 inch and 300 dbi
plot_bar_pashu(a_brush_merged, "Tooth_brushing", fill="Class",facet_grid = ~ Phylum) #  tooth_brush3.tiff
dev.off()


tiff(file = "tooth_brush3.tiff", width = 3200, height = 3200, units = "px", res = 300) # this is for 4 by 4 inch and 300 dbi
plot_bar_pashu(a_brush_merged, "Tooth_brushing", fill="Class",facet_grid = ~ Phylum) #  tooth_brush3.tiff
dev.off()

postscript("tooth_brush3.eps", width = 480, height = 480) # eps has infinite resolution
plot_bar_pashu(a_brush_merged, "Tooth_brushing", fill="Class",facet_grid = ~ Phylum) #  tooth_brush3.tiff
dev.off()


plot_bar(a_brush_merged,fill="Class")
plot_bar(a_brush_merged,fill="Phylum")


###################################################################################################
############### relative abundance plot of collapsed data with only cases #########################
## input : dat2

dat_noControl_merged <- merge_samples(dat_noControl,"Treatment") # merges by taking sum
dat_noControl_merged@tax_table[,3] <- gsub("^.*?__","",as.character(dat_noControl_merged@tax_table[,3]))
colnames(dat_noControl_merged@tax_table) <- c("Kingdom","Phylum","Class","Order","Family","Genus","Species")
dat_noControl_merged_rlt  = transform_sample_counts(dat_noControl_merged, function(x) x / sum(x) )
a_noControl_merged <- filter_taxa(dat_noControl_merged_rlt, function(x) sum(x) > 0, TRUE)
plot_bar(a_noControl_merged,fill="Class")


tiff(file = "relative_abundance_merged_cases.tiff", width = 3200, height = 3200, units = "px", res = 300) # this is for 4 by 4 inch and 300 dbi
plot_bar(a_noControl_merged,fill="Class") #  relative_abundance_merged_cases.tiff
dev.off()


postscript("relative_abundance_merged_cases.eps", width = 5, height = 480)
plot_bar(a_noControl_merged,fill="Class") #  relative_abundance_merged_cases.tiff
dev.off()


###############################################################################################
################## relative abundance numbers for collapsed data of only class ################

dat_phyla = tax_glom(dat_noControl_merged, "Phylum") # get phylum level relative abundance
tax_table(dat_phyla) # check
dat_phyla_ab = transform_sample_counts(dat_phyla, function(x) x/sum(x))

sample_sums(dat_phyla_ab) # should be one.
dat_phyla_ab@otu_table # get the relative abundance
phyla_rel <- as.data.frame(as.numeric(dat_phyla_ab@otu_table),dat_phyla_ab@tax_table[,2])
write.table(phyla_rel,file="phylum_relative.txt",sep="\t",quote = FALSE)

## for class
dat_class = tax_glom(dat_noControl_merged, "Class") # get phylum level relative abundance
tax_table(dat_class) # check
dat_class_ab = transform_sample_counts(dat_class, function(x) x/sum(x))

sample_sums(dat_class_ab) # should be one.
dat_class_ab@otu_table # get the relative abundance
class_rel <- as.data.frame(as.numeric(dat_class_ab@otu_table),dat_class_ab@tax_table[,3])
write.table(class_rel,file="class_relative.txt",sep="\t",quote = FALSE)
